# Supplementary material for: Glandular trichome rupture in tomato plants is an ultra-fast and sensitive defense mechanism against insects
Source: J Exp Bot. 2025 Jun 10;76(21):6508–19. doi: 10.1093/jxb/eraf257 (PMC12646162; doi:10.1093/jxb/eraf257)
Supplement: eraf257_Supplementary_Data [file eraf257_supplementary_data.zip]

Archive with 9 entries (9 files):
- Appendix_S1.pdf
- jexbot314847-file001.mp4
- jexbot314847-file002.mp4
- jexbot314847-file003.mp4
- jexbot314847-file004.mp4
- jexbot314847-file005.avi
- jexbot314847-file006.mp4
- jexbot314847-file007.mp4
- jexbot314847-file008.mp4
